# Supplementary material for: Free-standing ultrathin silicon wafers and solar cells through edges reinforcement
Source: Nat Commun. 2024 May 7;15:3843. doi: 10.1038/s41467-024-48290-5 (PMC11076549; doi:10.1038/s41467-024-48290-5)
Supplement: Supplementary file 6 — Source Data [file 41467_2024_48290_MOESM6_ESM.xlsx]

## Sheet: Figure 2
Figure 2c: Self-weight					Figure 2f: Wet processing					Figure 2i: Screen printing
ATS		TSRR			ATS		TSRR			ATS		TSRR
Distance (mm)	Von Mises stress (N/cm2)	Distance (mm)	Von Mises stress (N/cm2)		Distance (mm)	Von Mises stress (N/cm2)	Distance (mm)	Von Mises stress (N/cm2)		Distance (mm)	Von Mises stress (N/cm2)	Distance (mm)	Von Mises stress (N/cm2)
-50	139613	-50	1792670		0	314037000	0	9957620		0	270756000	0	15003100
-49.4025	151457	-49.4477	1808900		0.62577	312246000	0.39528	9947430		0.19545	269174000	0.19481	13724000
-48.8577	159679	-48.8955	1823690		0.63403	311188000	0.44495	9950590		0.21224	269038000	0.21169	13617100
-48.8051	160482	-48.3599	1840560		0.64618	311140000	0.51253	9958250		0.39091	268470000	0.38962	13221200
-48.7475	161364	-47.8243	1854590		1.20031	309078000	0.92787	9997990		0.41475	268062000	0.41339	12943300
-48.2076	170865	-47.4122	1869240		1.49306	306668000	1.25756	10029600		0.5818	266633000	0.57916	12162300
-47.7411	178633	-47	885013		1.92096	302156000	1.41533	10035100		0.62213	266289000	0.62008	11977900
-47.63	180486	-46.6087	847222		2.00692	301250000	1.58213	10049600		0.77574	265796000	0.77221	11895900
-47.5029	182607	-46.2464	822993		2.13267	300484000	1.74521	10063800		0.82636	265297000	0.82347	11441500
-47.0523	190137	-46.2173	821115		2.60977	295552000	1.86272	10084900		0.97729	264044000	0.97073	11023600
-46.6585	196733	-46.1899	819534		2.89461	292917000	2.18521	10094800		1.03295	263583000	1.02933	10867800
-46.4783	200844	-45.8257	790399		2.98976	288804000	2.27301	10098100		1.17275	263076000	1.16487	11048900
-46.276	204006	-45.4774	751584		3.19316	284582000	2.52589	10107400		1.25727	262403000	1.23314	10833000
-45.9072	210631	-45.4336	748050		3.39046	284961000	2.55319	10114700		1.35339	261243000	1.33675	10534300
-45.524	217521	-45.3757	747175		3.46581	283041000	2.82771	10056000		1.46681	260344000	1.43866	10249300
-45.3303	221007	-45.0066	713442		3.72744	276409000	2.94253	10031600		1.54673	260891000	1.52771	10448400
-45.1438	224362	-44.8366	698959		3.946	270911000	2.95725	10028400		1.6434	259898000	1.63084	10289400
-44.7533	231394	-44.5811	677382		4.05665	268793000	3.16173	9961190		1.74772	258998000	1.74965	10101700
-44.4331	240076	-44.031	652615		4.19571	266955000	3.238	9940920		1.84882	258127000	1.83469	10002500
-44.2599	243390	-43.978	648573		4.32024	263696000	3.24218	9971190		1.94191	258022000	1.94405	10096900
-44.0633	247165	-43.9345	633140		4.53942	257988000	3.24801	9966170		2.04773	257197000	2.06294	9991460
-43.7665	252891	-43.4654	612344		4.61281	256086000	3.48127	9766260		2.13984	256416000	2.12734	9917250
-43.5048	257962	-43.1202	598541		4.68093	256826000	3.63989	9631730		2.2525	255461000	2.26923	9780970
-43.245	256965	-42.7891	564978		4.8064	252608000	3.75029	9532830		2.33437	255500000	2.32073	9733500
-42.6264	265997	-42.3811	547143		5	246073000	3.87301	9464740		2.463	254333000	2.44765	9770360
-42.6093	266247	-42.1832	537726		5.23868	242882000	3.97791	9250640		2.5267	253817000	2.53093	9773960
-42.5639	275854	-41.9372	530970		5.42294	237269000	4.08727	9043880		2.66825	252671000	2.65162	9685060
-42.0093	286989	-41.2591	515939		5.47735	235617000	4.19513	8842000		2.72106	253110000	2.72562	9633890
-41.7856	291503	-40.4322	466996		5.53058	235470000	4.39209	8501570		2.89706	251715000	2.88325	9626090
-41.4121	297414	-40.3342	466109		5.68812	231584000	4.42574	8472930		2.93556	251154000	2.9033	9637940
-41.0822	304763	-40.2636	473495		5.85175	227556000	4.59016	7999590		3.104	249832000	3.0892	9545210
-40.7747	307631	-39.4838	438514		5.91009	228110000	4.63284	7880150		3.13127	250480000	3.09685	9541760
-40.4975	313674	-38.8328	437446		6.28492	219935000	4.69793	7757130		3.29607	249115000	3.26762	9542140
-40.1657	320921	-38.6349	438051		6.30222	219559000	4.81642	7266540		3.32877	248815000	3.32155	9528910
-39.9128	326455	-38.4201	441556		6.55417	213792000	5	6818330		3.50208	247551000	3.47185	9496850
-39.5566	331296	-37.8997	442757		6.68907	208126000	5.17287	6562620		3.52458	247558000	3.51693	9443750
-39.1886	340065	-37.4321	445341		6.69679	211805000	5.33469	6120780		3.58001	247186000	3.6263	9435670
-39.054	333040	-37.122	428625		6.7094	211514000	5.34574	6095190		3.68725	246467000	3.69789	9430490
-38.8987	337264	-36.3714	438992		7.22316	201494000	5.36052	6119280		3.73784	246127000	3.73909	9482880
-38.6065	345264	-36.1555	440198		7.73678	190140000	5.55657	5822480		3.8712	245711000	3.88928	9318610
-38.3528	352253	-36.0532	440820		7.75023	193698000	5.73104	5628110		3.93189	245251000	3.94039	9314210
-38.159	357619	-35.2184	443914		7.76557	193429000	5.76134	5643190		4.09263	244034000	4.11076	9304210
-37.8997	365080	-34.8603	449518		8.43051	181841000	5.79113	5803800		4.10152	243967000	4.12492	9303710
-37.7291	369803	-34.3068	449624		8.93736	175454000	6.01749	5539210		4.28863	242371000	4.30823	9272320
-37.6225	372765	-33.9676	456223		9.08148	172958000	6.23029	5317100		4.30773	242732000	4.3357	9260660
-37.2991	381803	-33.4239	467370		9.16113	172042000	6.26699	5249330		4.50444	241394000	4.45898	9209030
-36.9239	392382	-32.7412	471564		9.72718	167819000	6.32521	5182150		4.52577	241249000	4.58275	9158410
-36.8515	374483	-32.6387	471191		9.93945	161074000	6.6207	4847180		4.70233	239650000	4.61719	9072460
-36.4074	389075	-32.5706	471780		9.97627	160535000	6.87303	4570260		4.73674	239617000	4.7601	9087150
-36.2822	393197	-31.9955	476860		10.7266	149656000	6.99468	4740720		4.85936	238988000	4.84686	9097720
-35.919	405178	-31.3171	484320		10.9015	151864000	7.43699	4350550		4.97952	238372000	4.93132	9109210
-35.7129	411990	-31.015	480630		11.6016	144684000	7.56618	4236970		5.0249	238483000	5.05422	9051150
-35.4306	419756	-30.5601	487494		11.9072	141558000	7.95283	3972910		5.16755	237305000	5.13718	9024810
-35.0903	425095	-30.0886	492993		12.4729	135792000	8.18067	3842160		5.23417	236756000	5.20765	9003150
-34.8935	432144	-29.7508	495696		13.034	125730000	8.68541	3547000		5.35015	235801000	5.34361	8963260
-34.4931	446770	-29.2571	499671		13.3852	124828000	8.89356	3425620		5.4367	235337000	5.36544	9218710
-34.2871	454438	-28.7629	503675		13.9789	123360000	9.41648	3121770		5.55201	234694000	5.51841	9147160
-33.8959	469239	-28.3838	503026		14.155	121389000	9.60786	3042300		5.58635	234458000	5.63024	9095560
-33.6807	477510	-27.9955	507382		14.4518	119484000	10.288	2807290		5.69042	234574000	5.68957	9068440
-33.4014	487482	-27.5803	511111		15.0297	115816000	10.4821	2740370		5.74068	234297000	5.84064	9136880
-32.9554	488300	-27.0706	515713		15.734	107414000	11.166	2505230		5.77681	233986000	5.90531	9039420
-32.7931	494773	-26.7549	518577		15.874	107138000	11.3149	2453010		5.91932	232939000	6.04346	8998350
-32.5432	504873	-26.4269	519718		15.9528	106521000	11.8835	2237800		5.99821	232332000	6.1574	8964810
-32.118	522408	-25.894	524646		16.938	101664000	12.1134	2184440		6.09079	231619000	6.2429	9087710
-31.8418	534023	-25.4567	528698		17.0393	100957000	12.1863	2167520		6.21756	230412000	6.37167	8946900
-31.443	551074	-25.033	532157		18.0173	94246500	12.8705	2020020		6.30956	230466000	6.43846	8946250
-30.8863	571243	-24.5277	531866		18.1237	94676800	13.2177	1934560		6.41466	229616000	6.59236	9017630
-30.8337	573610	-24.1721	534284		18.8657	91403100	13.7661	1831660		6.55452	228535000	6.63393	8804570
-30.7094	579233	-23.9915	535513		19.1978	89119900	14.2621	1738600		6.61098	228817000	6.78881	8741780
-30.2243	601578	-23.3408	539265		19.7111	86322400	14.643	1677430		6.77322	227586000	6.82618	8726790
-30.019	608495	-22.5691	543546		20.2312	83668500	15.2349	1590090		6.81558	227265000	6.98284	8664610
-29.6412	615836	-22.4824	544028		20.6089	83192200	15.4622	1559790		6.99719	225886000	7.01894	8647180
-29.1247	647459	-22.3641	544685		21.2677	79946900	16.2255	1450090		7.01909	226408000	7.17981	8641280
-29.0859	649880	-21.6595	550111		21.4731	79857500	16.3052	1453320		7.17356	225172000	7.1938	8640790
-29.0266	653582	-21.0133	553727		22.3143	76205400	17.2219	1336290		7.19548	224997000	7.31427	8912640
-28.5662	665063	-20.7694	554971		22.4999	77022100	17.3057	1332540		7.34642	223880000	7.36954	8686360
-28.3457	678055	-20.5308	556189		23.3343	73900000	18.1557	1245710		7.37442	224025000	7.37714	8685430
-28.0509	695586	-19.8137	559855		23.4861	73782100	18.2992	1231060		7.55987	222587000	7.57383	8728760
-27.5815	718989	-19.2495	562486		24.3265	70901900	18.3135	1240570		7.56585	222541000	7.60307	8727290
-27.4536	727368	-18.9342	564234		24.3713	71946800	19.3155	1149890		7.61454	222744000	7.78058	8660820
-27.3296	714236	-18.478	566768		24.7782	70830000	19.417	1145490		7.7619	221792000	7.81532	8657230
-26.8888	748077	-18.0408	571793		25.2213	69556900	20.3291	1074980		7.78236	221660000	7.97592	8796240
-26.3764	787638	-17.721	573169		25.2741	69432600	20.4745	1065310		7.96839	220551000	8.01249	8792890
-26.3325	791037	-17.1831	576672		26.125	67691700	21.2853	1011360		8.02003	220119000	8.16679	8552260
-26.302	786480	-16.4666	581357		26.2962	67402700	21.5202	995739		8.18177	219512000	8.21938	8537350
-25.8286	823927	-16.3276	581867		26.9871	66909100	22.2276	960655		8.23787	219340000	8.35085	8734640
-25.4658	852862	-16.236	582567		27.444	66154500	22.5957	938405		8.38875	218112000	8.40853	8724370
-25.3246	864179	-15.5287	587987		27.7792	65682000	23.1869	902738		8.42921	217783000	8.52871	8704180
-25.1105	881397	-14.9221	592417		28.1975	67705600	23.6645	873995		8.58354	216884000	8.60699	8490490
-24.8046	893922	-14.7366	593913		28.6076	67611700	24.1493	849833		8.62463	217047000	8.70195	8575160
-24.5533	890221	-14.5298	595381		28.8577	65027900	24.5918	827776		8.77026	215971000	8.82834	8536560
-24.3402	905252	-13.966	602170		29.4308	65777600	24.9548	810182		8.82312	215581000	8.89831	8429930
-24.0889	923057	-13.2277	609247		30.1886	66138900	25.3976	793359		8.95186	214655000	9.00933	8419470
-23.8258	941787	-13.1409	610081		30.2877	66210000	26.0809	770393		9.04317	214095000	9.11697	8566510
-23.6027	957733	-13.106	609674		30.4277	64676700	26.3085	762379		9.1481	213730000	9.2151	8593630
-23.3113	976062	-12.554	615223		31.091	64988800	26.586	752613		9.2853	212537000	9.32778	8626480
-22.9223	1006330	-12.3414	617315		31.5864	65339100	27.0368	734499		9.37579	212486000	9.44533	8611990
-22.8022	1015690	-12.3234	617495		31.8746	64853800	27.7775	708347		9.48494	211768000	9.53811	8559290
-22.3614	1038300	-11.5026	625745		32.1551	65730100	27.9299	706132		9.58563	211251000	9.64772	8499240
-22.2876	1044980	-11.2338	627534		32.5613	66206400	29.0185	674606		9.67274	210591000	9.71983	8272890
-22.0784	1063970	-10.5452	636270		33.0712	66853900	29.1522	670741		9.77012	210009000	9.87787	8238020
-21.7369	1095090	-10.2031	639397		33.3377	65730300	29.8799	647768		9.88566	209128000	9.88398	8362330
-21.6108	1088060	-9.46205	649306		33.9196	67839700	29.9905	647259		9.97011	209112000	9.93998	8356760
-21.0877	1138070	-9.40884	648612		34.0381	67906800	30.8195	630032		10.0844	208209000	10.0912	8202220
-20.8311	1162690	-9.32094	649792		34.2045	68004600	31.4341	606805		10.1509	207684000	10.1039	8198670
-20.4385	1200470	-8.66825	658554		34.591	66795900	31.6763	599931		10.3001	206754000	10.1382	8189180
-20.0515	1213910	-8.20743	664744		35.3948	68400900	31.9297	591897		10.3104	206694000	10.2804	8360900
-19.806	1238790	-7.82465	670115		35.3999	69651200	32.5615	580096		10.3161	206661000	10.323	8347530
-19.3478	1263350	-7.35735	677681		35.4264	69674600	33.0839	570386		10.5261	206043000	10.478	8300900
-19.2117	1279880	-6.82313	684880		36.2648	70480400	33.4456	565007		10.546	205893000	10.5186	8062480
-19.0909	1293180	-6.59959	687904		36.5204	68856100	33.9563	556673		10.6084	205421000	10.7013	8011460
-18.6003	1347350	-5.8786	695375		37.0927	70315000	34.3991	549446		10.7081	204670000	10.7191	8232650
-18.0475	1408700	-5.50963	701453		37.6811	72865900	35.0233	539261		10.7357	204676000	10.8858	8185490
-17.9889	1381490	-4.97314	710313		37.914	72075600	35.2853	524698		10.8963	203393000	10.8922	8003330
-17.9589	1384500	-4.28726	720177		38.0763	72272800	35.3925	526337		10.9215	203193000	10.9085	8000640
-17.4359	1437050	-4.06076	724022		38.7949	73729100	35.64	533575		11.1346	201462000	11.0427	7979830
-17.293	1441150	-3.24634	738969		39.1543	73602900	36.275	525397		11.1437	202385000	11.1042	7971100
-16.8359	1507510	-3.06451	742314		39.6635	75842400	36.8077	519406		11.218	201811000	11.2254	7977120
-16.4707	1560800	-2.20542	758150		40.2553	76186500	37.2044	515477		11.3212	201017000	11.3019	7970050
-16.2196	1552300	-2.06925	757963		40.3597	76251300	37.5559	501338		11.3364	200708000	11.4396	7958940
-15.7092	1618590	-1.44653	766183		40.4903	76334300	38.0323	499296		11.4781	199736000	11.461	7957400
-15.5017	1645570	-1.09646	772808		40.9863	76591500	38.6072	499243		11.5771	199057000	11.6372	7855950
-14.9743	1696510	-1.03427	773986		41.4744	78630300	38.8473	518107		11.6554	199406000	11.6473	7855490
-14.8136	1716610	-0.10986	791557		41.8614	79389100	39.0068	532875		11.7664	198613000	11.6923	7853610
-14.2872	1782560	0.18739	790873		42.4447	80574900	39.5321	551153		11.88	197804000	11.8478	7849150
-14.2077	1792540	0.8076	804210		42.7236	81159500	40.1614	580924		11.9337	197422000	11.8779	8038350
-14.1633	1766870	1.40674	817139		42.9852	80782500	40.2587	586216		12.0724	196695000	12.0543	7999580
-13.5541	1840640	1.71813	822206		43.7202	81830400	40.3118	585747		12.1262	196264000	12.0889	7992710
-13.0522	1901530	2.31668	834603		44.4312	82877700	41.11	682660		12.2788	195164000	12.2865	7737480
-12.8991	1944340	2.51442	838707		44.6718	83600500	41.185	721059		12.3513	194643000	12.3209	7941230
-12.7429	1964620	2.61617	840820		44.8038	85443100	41.9448	889109		12.4665	194418000	12.5086	7910220
-12.2399	2010200	3.3668	856230		45.4907	85538400	41.9537	869588		12.5501	193867000	12.5238	7690100
-11.6917	2070330	3.5611	860047		45.5339	85545400	42.5717	1121280		12.619	193419000	12.5777	7671100
-11.6375	2077800	4.3137	874953		45.9061	85710800	43.1579	1384090		12.7618	192493000	12.7265	7620970
-11.4028	2110190	4.4132	876937		46.2812	87574600	43.1939	1400630		12.7752	193300000	12.7777	7812230
-10.9564	2171800	5.31744	892430		46.3655	87695000	43.2467	1442210		12.9194	192357000	12.911	7595940
-10.8535	2186010	5.53413	898283		46.792	88428700	43.8789	2066630		12.981	191955000	13.0067	7549310
-10.2752	2265840	6.33107	915023		47.0907	88540700	44.4539	2570550		13.0728	191376000	13.068	7520350
-10.0698	2282540	6.65353	925389		47.2973	88621200	44.5716	2587130		13.1783	191183000	13.1432	7648320
-9.78298	2326530	7.27775	938371		47.4798	89540000	44.6369	2684040		13.2584	190367000	13.2454	7655390
-9.40741	2354640	7.75891	946869		47.785	90126000	45.0015	3224890		13.406	188871000	13.4328	7682970
-9.27006	2375680	8.25054	955766		48.2383	91007700	45.3719	3775170		13.4512	189026000	13.4675	7688570
-8.69241	2464270	8.87831	967432		48.2796	91235000	45.4415	3888350		13.6186	188498000	13.6653	7423310
-8.69058	2464550	9.24193	986484		48.3386	91106200	45.5348	4293700		13.6661	188158000	13.7089	7419550
-8.68486	2468240	10.0239	1000140		48.7081	91844500	45.829	4971650		13.8424	186898000	13.879	7645610
-8.17039	2546850	10.1743	1002820		49.0598	92553500	46.1328	5676090		13.911	186972000	14.0508	7635430
-8.01506	2570590	10.8269	1030760		49.1464	92729100	46.2311	5907290		14.0505	185537000	14.0806	7441400
-7.6502	2626360	11.1126	1038630		49.2249	92911700	46.3137	6144600		14.141	184919000	14.1492	7406670
-7.33781	2674120	11.178	1037820		49.5732	93435700	46.6155	7030760		14.2426	184227000	14.3645	7299250
-7.0978	2719050	12.0788	1057550		50	94092100	47	8100450		14.3999	183157000	14.486	7239760
-6.70906	2785880	12.3277	1062820		--	--	47.4122	848374		14.436	183952000	14.6146	7327420
-6.57391	2805540	13.0462	1077430		--	--	47.8243	826107		14.636	182735000	14.7193	7153060
-6.11944	2871680	13.4772	1093000		--	--	48.3599	782038		14.7574	181997000	14.8773	7135620
-6.05002	2881780	13.8958	1101390		--	--	48.8955	721915		14.8751	181493000	15.0353	7119430
-5.52982	2957690	14.6264	1116670		--	--	49.4477	677237		14.9988	180478000	15.1988	7103970
-5.52551	2923380	14.7419	1119400		--	--	50	619396		15.1207	179961000	15.2977	7259170
-4.91812	3055010	15.0855	1127220		--	--				15.2893	179003000	15.5145	7101350
-4.88822	3061490	15.667	1141040		--	--				15.538	177594000	15.5902	7093470
-4.30638	3187590	15.8826	1146360		--	--				15.7336	176490000	15.8166	7078040
-4.25094	3199610	16.5847	1177180		--	--				15.8447	176269000	15.8806	7075400
-3.69464	3291400	17.0627	1182320		--	--				15.9383	174934000	15.8943	7286640
-3.61188	3310420	17.4086	1188660		--	--				16.1663	173712000	16.1623	7202650
-3.05249	3397960	18.0912	1235250		--	--				16.1774	173653000	16.165	7201850
-2.94273	3423490	18.237	1239760		--	--				16.1925	173884000	16.2484	7178100
-2.40886	3547680	18.3078	1228190		--	--				16.5117	172056000	16.4357	6987610
-2.27357	3579150	18.972	1249750		--	--				16.714	170841000	16.4416	6685970
-1.76522	3697410	19.3591	1264770		--	--				16.7793	170550000	16.457	7168440
-1.60425	3690150	19.7106	1273430		--	--				17.0192	169482000	16.6728	7054020
-1.13999	3768760	20.2309	1295550		--	--				17.0625	169674000	16.7508	7015210
-0.8891	3831890	20.3456	1300530		--	--				17.3424	168537000	16.9065	6916670
-0.52661	3923120	20.4247	1298610		--	--				17.3846	168258000	17.052	6951770
-0.17395	4011870	20.9621	1317500		--	--				17.6478	166523000	17.1182	6969120
0.08677	4020900	21.6428	1329490		--	--				17.727	165776000	17.282	7015740
0.54225	4111460	21.9412	1335710		--	--				17.9025	164674000	17.332	6572150
0.72752	4162530	22.8624	1358510		--	--				17.9681	164388000	17.3862	6971160
1.29032	4317720	22.9173	1411690		--	--				18.1828	163455000	17.5485	6867770
1.38375	4343490	22.9905	1429370		--	--				18.212	163049000	17.6003	6836440
2.03838	4524060	23.9368	1447430		--	--				18.3434	162989000	17.7674	6741250
2.03998	4493060	24.9282	1478990		--	--				18.4646	162094000	17.9304	6773940
2.09398	4504180	24.9644	1480380		--	--				18.5005	161829000	17.9889	6789320
2.83963	4657800	25.0025	1413510		--	--				18.6868	160599000	18.2037	6858630
2.86402	4662830	25.9413	1507030		--	--				18.7274	160893000	18.2103	6463490
3.50105	4826690	26.8076	1709410		--	--				18.8287	160213000	18.2151	6462990
3.67366	4875660	26.9116	1456840		--	--				18.899	159935000	18.4046	6747270
4.15812	4958210	26.9773	1458360		--	--				19.0471	159096000	18.4904	6696730
4.5262	5046990	27.7442	1791250		--	--				19.0932	158837000	18.5989	6636520
4.67043	5081820	28.4565	2107310		--	--				19.1016	158276000	18.6904	6660950
4.85325	5126000	28.5736	2163700		--	--				19.3702	156929000	18.7948	6714560
5.18273	5205720	28.7035	1786810		--	--				19.405	156755000	18.9285	6453070
5.44264	5268680	29.4066	2269130		--	--				19.4068	157940000	19.0627	6706060
5.7586	5477980	30.1319	2799020		--	--				19.6068	156445000	19.1814	6642480
6.10197	5560050	30.2524	3213810		--	--				19.6106	156415000	19.3531	6555780
6.48537	5651800	30.4068	2594610		--	--				19.8563	154474000	19.3743	6539220
6.72897	5710160	30.9961	3938400		--	--				19.9539	154588000	19.3928	6540570
7.21215	5826040	31.5783	5275670		--	--				20.0675	153573000	19.5693	6566170
7.35597	5860570	31.7555	3918020		--	--				20.1595	153721000	19.6476	6210500
7.88942	6033320	31.8999	4658350		--	--				20.2914	152808000	19.8899	6531230
8.16924	6141900	32.4089	7275820		--	--				20.5045	151342000	19.9605	6498480
8.59936	6308890	32.9862	10249100		--	--				20.56	151596000	20.1402	6430530
9.11736	6510140	33.0641	8680070		--	--				20.7391	150527000	20.1592	6362460
9.3093	6584740	33.128	9518280		--	--				20.7952	150096000	20.1841	6371350
9.88141	6767230	33.5885	14951100		--	--				21.0233	148354000	20.3598	6438040
10.02	6809420	34.0483	20386800		--	--				21.1679	148220000	20.409	6270760
10.046	6608000	34.1166	19836300		--	--				21.273	147642000	20.719	6220530
10.1448	6726030	34.1703	21405500		--	--				21.3499	146451000	20.7513	6363530
10.5729	6929870	34.5583	32745300		--	--				21.5324	145361000	20.8206	6325400
10.8104	7048270	35	45214800		--	--				21.6738	144528000	20.9487	6257430
11.1114	7198480	35.4096	0		--	--				21.8466	143521000	21.1249	6259000
11.6477	7466520	35.7838	0		--	--				21.951	144619000	21.1495	6264890
11.6499	7467650	35.8192	0		--	--				22.1374	143275000	21.157	6266770
11.6539	7287920	36.007	0		--	--				22.241	142533000	21.3745	5934630
12.1704	7507070	36.2746	0		--	--				22.4961	140718000	21.546	5915840
12.4488	7625610	36.3075	0		--	--				22.521	141403000	21.5583	5914620
12.6662	7782710	36.7201	0		--	--				22.5389	141384000	21.7507	6130280
12.7914	7848930	37.0301	0		--	--				22.7902	139443000	21.9283	6034510
13.1336	7933790	37.2981	0		--	--				22.812	139286000	21.9785	6023760
13.6302	8160420	37.6721	0		--	--				23.068	137457000	22.3058	5954830
13.6388	8199040	37.8884	0		--	--				23.0808	138444000	22.4018	6021030
13.6707	8214970	38.6302	0		--	--				23.301	138129000	22.5498	5933840
14.2583	8509110	38.76	0		--	--				23.3824	137453000	22.6882	5679460
14.4189	8589530	39.4891	0		--	--				23.3895	137394000	22.815	5659550
14.8778	8706100	39.6246	0		--	--				23.6814	134990000	23.0696	5627730
15.0886	8791080	39.639	0		--	--				23.706	135233000	23.2244	5845840
15.4163	8923330	39.6582	0		--	--				23.9612	134535000	23.3418	5731910
15.5928	8994680	40.5791	0		--	--				23.9801	134431000	23.4518	5780430
16.0089	9389470	41.0187	0		--	--				24.2374	133031000	23.6409	5744340
16.2187	9536580	41.5314	0		--	--				24.2566	133070000	23.8328	5708520
16.628	9635390	41.974	0		--	--				24.5203	132645000	24.0598	5667190
16.8834	9767050	42.4683	0		--	--				24.5709	132320000	24.1395	5622340
17.3967	10032000	42.6277	0		--	--				24.8005	130863000	24.2123	5631240
17.6212	10148000	43.002	0		--	--				24.9036	129886000	24.4786	5356000
18.0576	10475000	43.3261	0							25.095	129534000	24.5864	5339080
18.2983	10618700	43.5038	0							25.2194	128675000	24.8962	5302390
18.6741	10843000	43.7401	0							25.4201	127599000	24.9299	5467700
19.1575	11161800	44.079	0							25.5138	128220000	24.9615	5391930
19.2442	11216700	44.1692	0							25.6953	127276000	25.3087	5430640
19.34	11277500	44.2817	0							25.7971	126758000	25.3421	5423700
19.8143	11578100	44.5846	0							25.9443	125632000	25.7212	5265730
20.2434	11850100	45	51573300							26.1072	125569000	25.7219	5282550
20.3575	11993900	45.3423	36538200							26.2135	124764000	25.7226	5114550
20.4648	11983900	45.6077	24689700							26.4162	123245000	25.7403	5391560
20.8681	12353500	45.6846	25326400							26.5361	122684000	26.1159	5348270
21.3176	12765500	45.8202	21919400							26.6978	122683000	26.1326	5346430
21.3751	12818200	46.0224	16846400							26.8383	122083000	26.5096	5098660
21.4595	12895500	46.1153	13666100							27.0027	121405000	26.5516	5100450
21.8822	13283000	46.4094	7798450							27.1047	120534000	26.8862	4916800
22.2604	13398400	46.5305	4708970							27.3394	120019000	26.9628	4899950
22.4529	13624400	46.7047	1029010							27.3587	119885000	27.2672	4835670
22.6533	13859900	47	6542390							27.6514	117878000	27.3546	4982010
23.0236	14294800	47.4122	7810710							27.6708	118044000	27.6676	5094650
23.3792	14738000	47.8243	7563820							27.9374	117687000	27.7607	5086120
23.589	14987700	48.3599	7397190							28.0097	117380000	28.0563	5061550
23.8357	14896200	48.8955	7226730							28.2303	116475000	28.1953	4786640
24.0604	15145700	49.4477	7120660							28.2813	116272000	28.4336	4734670
24.2429	15434500	50	6998780							28.4349	114607000	28.6109	4697920
24.5547	15928400									28.5261	113858000	28.8253	4760890
24.9388	16536900									28.5612	113570000	28.9969	4893320
25.049	16195200									28.8325	113293000	29.2455	4835990
25.3929	16723500									28.8816	113425000	29.4118	4801770
25.666	17143100									29.0793	112565000	29.6322	4522530
25.7256	17234700									29.1755	112154000	29.9294	4527570
26.2829	18091400									29.193	113017000	29.9972	4573730
26.4772	18390100									29.3992	112372000	30.2832	4612880
26.8522	18688500									29.4638	112181000	30.3246	4618590
27.2444	19799100									29.4702	111784000	30.3476	4559750
27.4895	20232200									29.7052	109757000	30.6649	4552390
27.9753	21091800									29.8085	108866000	30.8414	4549460
28.1357	21375700									29.9936	109745000	31.0099	4587120
28.2166	21519000									30.115	109480000	31.145	4524430
28.7818	22521000									30.3645	108156000	31.3102	4479830
29.2598	23421900									30.3989	107974000	31.5608	4377970
29.2943	23528600									30.6486	108392000	31.6072	4295190
29.3224	23615400									30.7082	107639000	31.6609	4313530
29.8068	25117900									30.9034	106311000	31.9348	4408170
30.252	26502900									31.0443	105356000	32.1425	4163270
30.3309	27591500									31.1938	106811000	32.2713	4331320
30.4217	26207600									31.3337	106367000	32.3752	4318660
30.8028	28171000									31.5528	105213000	32.5875	4216230
31.2004	30234000									31.596	105966000	32.8627	4086540
31.2854	30676700									31.8596	105005000	32.9192	4060360
31.3669	31101600									31.9344	104724000	32.9816	3892790
31.768	30592500									32.2125	103726000	33.1738	3860620
32.1277	33712800									32.3019	104514000	33.3462	3838930
32.1904	34258900									32.5609	103389000	33.4366	3821050
32.2527	34801900									32.707	102690000	33.8098	3778330
32.6128	37951200									32.9284	101683000	33.9082	3791180
32.9753	41135600									33.2157	102690000	34.2837	3845470
33.0378	39116800									33.2843	102513000	34.3448	3704300
33.0974	40041000									33.4282	104543000	34.3843	3649270
33.3958	43744500									33.6384	103618000	34.5019	3208620
33.688	47394000									33.7382	103196000	34.8381	3423370
33.7577	48267300									33.9999	102275000	35.1785	3642060
33.8289	49160400									34.3504	101085000	35.3182	3847370
34.1195	52816900									34.4079	100900000	35.4654	3749110
34.3699	56544800									34.4847	102232000	35.7483	3562800
34.413	57605700									34.7418	100903000	35.9555	3398910
34.4506	58531400									34.8534	102324000	36.1516	3296300
34.7065	64850100									35.0677	101588000	36.2405	3395380
35	71712500									35.0785	101486000	36.5639	3394250
35.2731	0									35.0918	101361000	36.6435	3383730
35.5225	0									35.4109	101041000	37.032	3335890
35.5461	0									35.5734	103234000	37.0419	3270150
35.572	0									35.7041	102810000	37.0535	3396130
35.8192	0									35.8418	102379000	37.4073	3335070
35.9666	0									36.2506	102484000	37.4649	3324000
36.1228	0									36.2774	102445000	37.7758	3341260
36.3075	0									36.3042	102407000	37.9314	3273970
36.4236	0									36.5878	102278000	38.0077	3429200
36.5698	0									36.7296	105137000	38.0436	3420560
36.7201	0									37.0221	105560000	38.243	3601570
36.8161	0									37.1046	107119000	38.41	3551600
37.1055	0									37.1874	107033000	38.5166	3520260
37.2441	0									37.5643	108759000	38.6996	3505630
37.4908	0									37.7919	108485000	38.8463	3558410
37.6721	0									38.0191	108275000	39.0304	3518930
37.8884	0									38.3481	110059000	39.1825	3490350
38.288	0									38.4912	111291000	39.3594	3461850
38.4694	0									38.7704	113707000	39.5228	3447210
38.9724	0									38.8738	114318000	39.708	3510530
39.0505	0									38.935	114685000	39.8716	3373250
39.4891	0									39.2861	115355000	39.9947	3271160
39.6246	0									39.6223	117933000	40.1769	3366480
39.639	0									39.66	118237000	40.3491	3322360
39.6582	0									39.7153	118688000	40.6935	3208920
40.2617	0									40.0165	122961000	40.7077	3397070
40.5652	0									40.2728	124950000	40.7917	3306240
40.8966	0									40.4823	125259000	41.1486	3007510
41.4722	0									40.7211	125682000	41.1895	2974550
41.5314	0									40.9146	126079000	41.5896	2846740
41.974	0									41.1429	131352000	41.7343	2806210
42.1576	0									41.3369	131778000	42.0155	2871720
42.4098	0									41.4594	132064000	42.2795	2857100
42.779	0									41.8272	132269000	42.4053	2855490
42.8456	0									42.082	136566000	42.5761	2815210
43.002	0									42.2438	138005000	42.966	2977710
43.3261	0									42.5241	140540000	43.4352	3207690
43.5038	0									42.7878	142682000	43.5101	3270760
43.5971	0									43.0248	145591000	43.5581	3357970
43.8709	0									43.2563	146657000	44.041	4226920
43.8831	0									43.4465	147540000	44.0681	4271960
43.8873	0									43.7536	149428000	44.568	5323510
44.1692	0									44.1934	152960000	44.5852	5390060
44.3432	0									44.7416	158599000	44.8526	6752340
44.4461	0									44.9123	159043000	45.1271	7742780
44.5211	0									44.9927	159047000	45.135	7472960
44.7231	0									45.3743	163040000	45.1476	7536600
45	1707250									45.7259	166595000	45.4425	9052990
45.3059	2280710									45.8128	167482000	45.5919	10141300
45.6022	2890380									46.4901	170468000	45.7874	11280000
45.6118	2913560									46.7505	172940000	45.946	12064700
45.6217	2937670									47.1196	178619000	46.0069	12572400
45.9177	2852320									47.4259	181099000	46.1667	13907900
46.3075	3037590									47.7218	183519000	46.2325	14745800
46.3088	3038430									48.1111	185738000	46.267	14361400
46.3102	3039360									48.1352	185960000	46.4347	16513600
46.6998	3352040									48.1561	186153000	46.5985	18232700
47.0514	3830790									48.6205	190494000	46.639	18659300
47.0908	3752510									48.6768	190530000	46.69	18805300
47.1212	3752330									48.9657	193517000	46.8215	20388300
47.5533	4529150									49.3104	197104000	46.9241	21630600
47.9764	4670140									49.3108	196997000	46.9996	22495500
48.0149	4687020									49.3111	198103000	47.1462	1050910
48.0542	4704920									49.6544	200356000	47.1919	1007180
48.4764	4937350									49.9256	202395000	47.2166	1006680
48.9511	5176850									49.993	202903000	47.377	1004690
48.9843	5195750									--	--	47.4736	984486
49.0155	5213690									--	--	47.5724	954681
49.4921	5511890									--	--	47.7203	910110
50	5962530									--	--	47.7774	912597
										--	--	47.8078	903556
										--	--	47.935	865721
										--	--	48.0803	826649
										--	--	48.1074	818551
										--	--	48.151	805484
										--	--	48.3702	773417
										--	--	48.6784	684113
										--	--	48.7707	657403
										--	--	48.8361	638492
										--	--	49.1931	527792
										--	--	49.5512	459253
										--	--	49.5894	448220
										--	--	49.6304	436379
										--	--	49.993	332814
												--	--
												--	--

## Sheet: Figure 3
Figure 3c						Figure 3d
28 µm			150 µm			28 µm
Voltage (mV)	JSC (mA/cm2)		Voltage (mV)	JSC (mA/cm2)		Wavelength (nm)	R (%)	EQE (%)	IQE (%)
-400.083	36.5732		-200.065	40.3952		300	19.6518	74.8985	93.2174
-395.072	36.6036		-195.042	40.556		305	19.9116	71.4647	89.2322
-390.064	36.6486		-190.071	40.5091		310	20.2131	69.27	86.8187
-385.097	36.7036		-185.06	40.4387		315	19.9493	70.7027	88.3225
-380.081	36.7671		-180.052	40.4043		320	19.8097	72.835	90.8277
-375.072	36.7642		-175.04	40.3854		325	19.4396	72.6099	90.131
-370.067	36.7259		-170.067	40.4074		330	19.0556	71.7719	88.6682
-365.089	36.6895		-165.055	40.4157		335	18.6925	72.4426	89.097
-360.076	36.6961		-160.051	40.4094		340	18.2954	73.4505	89.8976
-355.066	36.6508		-155.038	40.4055		345	17.8121	73.3484	89.2448
-350.059	36.6336		-150.067	40.4494		350	17.3363	72.8785	88.1626
-345.084	36.6983		-145.058	40.4652		355	17.021	73.0502	88.0345
-340.074	36.6636		-140.046	40.5044		360	16.7849	73.7517	88.6277
-335.067	36.632		-135.076	40.4755		365	16.8764	74.7295	89.9017
-330.056	36.6495		-130.064	40.4543		370	16.6668	76.2838	91.5407
-325.08	36.6566		-125.055	40.3855		375	15.8064	78.6149	93.374
-320.071	36.6643		-120.056	40.3795		380	14.3882	80.9705	94.5786
-315.066	36.7212		-115.079	40.4005		385	12.8204	82.6035	94.751
-310.061	36.7521		-110.063	40.4001		390	11.3291	83.7417	94.441
-305.086	36.7123		-105.056	40.4129		395	10.0366	84.7765	94.2344
-300.074	36.6745		-100.044	40.4419		400	8.85227	85.7791	94.11
-295.07	36.663		-95.0701	40.4336		405	7.84384	86.7519	94.1357
-290.091	36.6205		-90.06	40.4586		410	6.92934	87.7408	94.2733
-285.085	36.636		-85.0523	40.5065		415	6.13495	88.7489	94.5495
-280.077	36.679		-80.0445	40.5065		420	5.41104	89.563	94.6865
-275.067	36.6629		-75.074	40.4858		425	4.76437	90.0259	94.5296
-270.093	36.656		-70.0607	40.4405		430	4.20753	90.4208	94.3923
-265.085	36.6714		-65.0501	40.4097		435	3.70336	91.0337	94.5347
-260.08	36.7239		-60.0414	40.4112		440	3.26135	91.7223	94.8146
-255.063	36.7529		-55.0668	40.3888		445	2.8831	92.2826	95.0221
-250.089	36.7746		-50.0612	40.4246		450	2.53236	92.6928	95.1012
-245.086	36.7862		-45.0432	40.4691		455	2.22307	92.9985	95.1129
-240.079	36.7012		-40.0405	40.4839		460	1.95997	93.3297	95.1955
-235.065	36.637		-35.0664	40.4316		465	1.72855	93.7736	95.4231
-230.088	36.5867		-30.055	40.4297		470	1.52826	94.1602	95.6216
-225.081	36.6158		-25.0461	40.5352		475	1.3754	94.3322	95.6477
-220.069	36.6622		-20.0396	40.5189		480	1.23303	94.4398	95.6188
-215.062	36.6813		-15.0633	40.4903		485	1.10504	94.6473	95.7049
-210.083	36.6864		-10.0539	40.4309		490	1.00221	94.8668	95.8272
-205.08	36.7193		-5.0447	40.3898		495	0.90787	94.9973	95.8677
-200.073	36.7477		-0.05627	40.3691		500	0.83419	95.1385	95.9389
-195.061	36.7744		4.91357	40.3561		505	0.7636	95.382	96.116
-190.086	36.7339		9.92227	40.4437		510	0.70298	95.5874	96.2641
-185.081	36.6709		14.9267	40.4634		515	0.6546	95.63	96.2601
-180.067	36.6495		19.9358	40.4068		520	0.60353	95.6806	96.2615
-175.057	36.6544		24.9043	40.4197		525	0.56302	95.898	96.441
-170.086	36.661		29.9146	40.4557		530	0.52389	96.0984	96.6045
-165.073	36.6612		34.9195	40.4673		535	0.49264	96.0941	96.5699
-160.067	36.6658		39.9275	40.468		540	0.46062	96.0243	96.4687
-155.059	36.681		44.9409	40.4494		545	0.43304	96.0605	96.4783
-150.086	36.7476		49.9039	40.423		550	0.40653	96.1755	96.5681
-145.071	36.74		54.9147	40.3989		555	0.382	96.3001	96.6694
-140.066	36.7374		59.9108	40.3907		560	0.35743	96.3943	96.74
-135.088	36.7197		64.929	40.4259		565	0.33819	96.4416	96.7688
-130.082	36.7096		69.9387	40.453		570	0.31977	96.4904	96.7999
-125.074	36.642		74.9149	40.4507		575	0.30193	96.5814	96.8739
-120.075	36.5891		79.9136	40.4279		580	0.28493	96.6588	96.935
-115.093	36.5963		84.9311	40.4414		585	0.2709	96.6672	96.9298
-110.079	36.6297		89.9446	40.4886		590	0.25971	96.6494	96.901
-105.07	36.6641		94.9142	40.468		595	0.24637	96.659	96.8977
-100.058	36.6845		99.9167	40.4119		600	0.23739	96.6962	96.9263
-95.0902	36.7014		104.932	40.3909		605	0.22794	96.7453	96.9663
-90.0757	36.7407		109.938	40.391		610	0.22066	96.7815	96.9956
-85.067	36.7913		114.941	40.3648		615	0.21404	96.7936	97.0013
-80.0574	36.7645		119.914	40.3987		620	0.20771	96.8342	97.0357
-75.0892	36.6831		124.921	40.4752		625	0.20434	96.934	97.1324
-70.0729	36.6681		129.929	40.4918		630	0.20207	96.9728	97.1691
-65.0661	36.6372		134.937	40.4689		635	0.20093	96.8568	97.0518
-60.0553	36.6318		139.944	40.4448		640	0.20024	96.7486	96.9427
-55.084	36.6546		144.919	40.4427		645	0.20243	96.8081	97.0045
-50.0789	36.6833		149.924	40.4859		650	0.20297	96.9293	97.1265
-45.0664	36.7038		154.935	40.4705		655	0.20659	96.9798	97.1806
-40.0562	36.7212		159.936	40.4357		660	0.2116	96.9876	97.1932
-35.0788	36.7362		164.91	40.4021		665	0.21815	97.0055	97.2176
-30.0696	36.7812		169.914	40.3816		670	0.22422	97.0245	97.2425
-25.0626	36.7743		174.923	40.3772		675	0.23151	97.0267	97.2519
-20.052	36.735		179.926	40.4559		680	0.24132	97.0211	97.2558
-15.079	36.6957		184.939	40.443		685	0.25118	97.0233	97.2676
-10.0713	36.6852		189.908	40.4727		690	0.26322	97.0498	97.3059
-5.06282	36.6604		194.918	40.5234		695	0.2705	97.1101	97.3735
-0.06461	36.6429		199.927	40.5219		700	0.28477	97.1856	97.4631
4.90856	36.6563		204.929	40.5056		705	0.30005	97.2482	97.5409
9.91106	36.6833		209.939	40.5234		710	0.31518	97.2627	97.5703
14.9145	36.677		214.906	40.4357		715	0.32915	97.214	97.5351
19.9277	36.6846		219.921	40.3767		720	0.34268	97.1761	97.5102
24.8971	36.7018		224.925	40.3353		725	0.36027	97.2163	97.5678
29.9051	36.7605		229.932	40.3614		730	0.37598	97.287	97.6542
34.9183	36.7925		234.94	40.3735		735	0.39501	97.3172	97.7032
39.9244	36.7431		239.913	40.4084		740	0.41458	97.2576	97.6625
44.9483	36.6641		244.921	40.4572		745	0.43139	97.1033	97.524
49.8981	36.5843		249.927	40.5049		750	0.45519	97.0064	97.45
54.9076	36.6181		254.939	40.5358		755	0.47591	97.0952	97.5595
59.9072	36.6535		259.912	40.504		760	0.49472	97.2465	97.73
64.9207	36.6965		264.919	40.4613		765	0.51663	97.3047	97.81
69.9251	36.6764		269.927	40.4442		770	0.54118	97.2358	97.7649
74.903	36.6834		274.935	40.4205		775	0.56131	97.0647	97.6126
79.9119	36.6985		279.941	40.3707		780	0.58626	96.9275	97.4992
84.9154	36.7407		284.912	40.353		785	0.61302	96.9175	97.5153
89.9241	36.7491		289.919	40.3829		790	0.63209	96.8442	97.4603
94.8946	36.7376		294.93	40.3894		795	0.65541	96.5424	97.1793
99.9053	36.6921		299.935	40.3654		800	0.68052	96.2307	96.89
104.912	36.6254		304.947	40.3924		805	0.70746	96.1273	96.8122
109.921	36.6252		309.92	40.4419		810	0.73067	96.0648	96.7719
114.926	36.6433		314.924	40.5105		815	0.76058	95.8394	96.574
119.9	36.6714		319.929	40.4721		820	0.78979	95.4872	96.2473
124.904	36.6636		324.939	40.4507		825	0.8167	95.0972	95.8803
129.914	36.6561		329.912	40.4654		830	0.8486	94.7324	95.5432
134.917	36.6422		334.92	40.42		835	0.8807	94.4182	95.2571
139.924	36.6557		339.929	40.4211		840	0.91917	94.0575	94.93
144.906	36.6821		344.937	40.4134		845	0.95275	93.5446	94.4444
149.912	36.748		349.937	40.413		850	0.99617	92.862	93.7964
154.919	36.7136		354.909	40.4129		855	1.04066	92.0491	93.0171
159.926	36.6521		359.917	40.3881		860	1.08283	91.2857	92.285
164.899	36.6026		364.929	40.3896		865	1.13663	90.7251	91.7681
169.901	36.5896		369.935	40.4484		870	1.19087	90.2754	91.3634
174.909	36.6253		374.944	40.5211		875	1.25137	89.7904	90.9283
179.914	36.6203		379.92	40.4812		880	1.31281	89.1512	90.3371
184.924	36.6253		384.924	40.4524		885	1.38311	88.2861	89.5243
189.891	36.6182		389.929	40.397		890	1.45909	87.2856	88.578
194.904	36.577		394.939	40.3577		895	1.54434	86.2765	87.6298
199.908	36.5859		399.91	40.3075		900	1.63829	85.3692	86.7911
204.916	36.7071		404.923	40.2976		905	1.73897	84.606	86.1033
209.925	36.7886		409.927	40.3364		910	1.85425	83.7736	85.3563
214.899	36.7199		414.931	40.3445		915	1.98153	82.6705	84.3418
219.912	36.6449		419.944	40.2953		920	2.12406	81.3985	83.165
224.915	36.6434		424.911	40.3218		925	2.28149	80.1131	81.9836
229.923	36.6318		429.919	40.4097		930	2.45393	78.8833	80.8678
234.931	36.6389		434.928	40.4603		935	2.64198	77.7184	79.8274
239.908	36.6434		439.938	40.4683		940	2.8558	76.477	78.7252
244.912	36.6408		444.943	40.3951		945	3.07841	75.0412	77.4246
249.921	36.5974		449.914	40.2903		950	3.32294	73.5389	76.0666
254.927	36.6197		454.923	40.2302		955	3.59375	72.1087	74.7967
259.9	36.6784		459.93	40.1552		960	3.89704	70.6849	73.5512
264.909	36.7338		464.938	40.1368		965	4.20153	69.1804	72.2146
269.918	36.7273		469.947	40.1643		970	4.5735	67.6256	70.8667
274.924	36.71		474.92	40.1017		975	4.95118	66.0519	69.4925
279.928	36.6859		479.927	40.073		980	5.38042	64.3775	68.0383
284.899	36.6776		484.939	40.1042		985	5.85196	62.5249	66.4113
289.907	36.6297		489.938	40.1374		990	6.36948	60.5439	64.6626
294.916	36.6221		494.911	40.174		995	6.95936	58.4886	62.8635
299.923	36.6429		499.918	40.087		1000	7.62131	56.3023	60.9473
304.931	36.6742		504.924	39.9514		1005	8.36155	53.9436	58.8656
309.904	36.6198		509.937	39.8073		1010	9.21019	51.5432	56.7721
314.908	36.6206		514.942	39.7254		1015	10.1361	49.1956	54.7445
319.917	36.6587		519.911	39.6318		1020	11.2129	46.6758	52.5706
324.925	36.7137		524.92	39.5316		1025	12.4007	43.783	49.981
329.901	36.671		529.93	39.4406		1030	13.7408	40.7303	47.2185
334.905	36.6349		534.937	39.3221		1035	15.2318	37.7555	44.5397
339.91	36.6385		539.948	39.1812		1040	16.9067	34.7808	41.8575
344.919	36.5941		544.919	39.0967		1045	18.7642	31.6959	39.0172
349.927	36.6223		549.929	38.9748		1050	20.7687	28.5773	36.0683
354.898	36.6425		554.934	38.7954		1055	22.9591	25.5494	33.1635
359.906	36.6643		559.943	38.5363		1060	25.3018	22.7413	30.4443
364.915	36.6718		564.911	38.2798		1065	27.6831	20.2612	28.0173
369.921	36.6562		569.914	37.9842		1070	29.79	18.1282	25.8199
374.931	36.7006		574.923	37.6396		1075	31.743	16.3098	23.8946
379.904	36.7043		579.932	37.2487		1080	33.5909	14.6566	22.0701
384.911	36.7387		584.946	36.8606		1085	35.4238	13.0527	20.2128
389.918	36.7408		589.918	36.4554		1090	37.1383	11.6327	18.5052
394.925	36.6812		594.919	35.9586		1095	38.8448	10.5104	17.1865
399.898	36.6365		599.923	35.3997		1100	40.5077	9.46515	15.9099
404.904	36.557		604.929	34.7906		1105	42.0516	8.29558	14.3155
409.914	36.547		609.938	34.1689		1110	43.5573	7.21298	12.7793
414.919	36.5617		614.913	33.4353		1115	44.9128	6.43028	11.6729
419.928	36.5921		619.921	32.557		1120	46.1686	5.75488	10.6906
424.896	36.5855		624.931	31.6306		1125	47.3952	4.9733	9.45407
429.901	36.5701		629.941	30.6096		1130	48.5397	4.19418	8.15034
434.909	36.6142		634.951	29.471		1135	49.6846	3.56403	7.08338
439.921	36.6219		639.918	28.2886		1140	50.759	3.05849	6.21127
444.925	36.5966		644.924	27.0183		1145	51.6142	2.61283	5.39999
449.9	36.5232		649.935	25.6242		1150	52.7861	2.17146	4.59918
454.904	36.4857		654.944	24.1707		1155	53.7323	1.7134	3.70324
459.912	36.4465		659.918	22.6516		1160	54.4864	1.34695	2.95943
464.917	36.4092		664.928	21.0682		1165	54.8905	1.1572	2.56532
469.925	36.4435		669.932	19.419		1170	55.5486	1.00745	2.26642
474.898	36.4289		674.94	17.7344		1175	56.8804	0.75658	1.75461
479.903	36.368		679.951	16.0149		1180	58.0728	0.46766	1.11541
484.905	36.3598		684.912	14.2388
489.922	36.3579		689.928	12.4467
494.895	36.364		694.941	10.6625
499.902	36.3538		699.943	8.922
504.903	36.2831		704.953	7.18701
509.912	36.1589		709.924	5.50896
514.92	36.0874		714.933	3.82369
519.893	36.0416		719.938	2.20638
524.901	35.9878		724.945	0.62824
529.913	35.8863		729.916	-0.91911
534.919	35.8446		734.926	-2.4287
539.929	35.7748		739.935	-3.88975
544.899	35.7439		744.942	-5.31044
549.908	35.6905		749.953	-6.655
554.913	35.5932		754.917	-7.95873
559.921	35.4473		759.932	-9.21581
564.891	35.2814		764.935	-10.434
569.899	35.1067		769.946	-11.627
574.907	34.9282		774.954	-12.7746
579.913	34.7565		779.929	-13.8765
584.927	34.6114		784.933	-14.96
589.893	34.364		789.939	-16.0342
594.907	34.1076		794.941	-17.0929
599.912	33.8708		799.914	-18.1031
604.922	33.5917		804.931	-19.1141
609.926	33.3337		809.935	-20.1021
614.895	33.0249		814.943	-21.1077
619.905	32.5724		819.948	-22.0605
624.912	32.0717		824.928	-23.0226
629.92	31.5823		829.932	-23.9789
634.928	31.0324		834.939	-24.9572
639.894	30.4546		839.948	-25.8872
644.905	29.846		844.958	-26.8713
649.915	29.0768		849.932	-27.8213
654.918	28.3035		854.937	-28.7971
659.893	27.4689		859.947	-29.7992
664.9	26.5683		864.951	-30.7646
669.908	25.5259		869.958	-31.7587
674.917	24.3943		874.929	-32.7321
679.926	23.1687		879.941	-33.7214
684.887	21.88		884.948	-34.7101
689.9	20.4681		889.951	-35.7135
694.916	19.0413		894.924	-36.714
699.921	17.4812		899.938	-37.7414
704.931	15.8485		904.943	-38.7804
709.902	14.1641		909.949	-39.8362
714.909	12.4287		914.965	-40.8772
719.915	10.6557		919.933	-41.9316
724.921	8.85948		924.939	-43.0266
729.894	7.04187		929.947	-44.136
734.907	5.1814		934.956	-45.2543
739.912	3.33797		939.96	-46.3779
744.919	1.50604		944.93	-47.507
749.928	-0.30364		949.933	-48.6501
754.891	-2.08929		954.956	-49.8264
759.908	-3.87092		959.961	-51.0478
764.918	-5.62012		964.931	-52.2897
769.925	-7.29994		969.947	-53.5631
774.929	-8.94105		974.95	-54.8652
779.902	-10.4909		979.958	-56.1862
784.912	-12.0727		984.966	-57.5511
789.918	-13.5882		989.936	-58.9748
794.924	-15.0641		994.943	-60.4114
799.897	-16.5075		999.953	-61.9113
804.909	-17.9286		1004.96	-63.4696
809.914	-19.2906		1009.96	-65.0978
814.925	-20.6288		1014.93	-66.7662
819.932	-21.9557		1019.94	-68.5111
824.908	-23.2888		1024.95	-70.3155
829.911	-24.6211		1029.96	-72.2299
834.923	-25.8874		1034.97	-74.1747
839.932	-27.169		1039.94	-76.2576
844.943	-28.4237		1044.95	-78.411
849.915	-29.6622		1049.95	-80.6579
854.918	-30.947		1054.96	-83.0499
859.928	-32.234		1059.93	-85.5047
864.929	-33.5223		1064.95	-88.104
869.942	-34.7766		1069.95	-90.8179
874.914	-36.0787		1074.96	-93.6264
879.925	-37.4175		1079.97	-96.5864
884.931	-38.731		1084.93	-99.6246
889.942	-40.0368		1089.94	-102.819
894.913	-41.4211		1094.95	-106.109
899.925	-42.8319		1099.96	-109.544
904.925	-44.2771		1104.97	-113.092
909.933	-45.7623		1109.94	-116.789
914.95	-47.3392		1114.95	-120.637
919.92	-48.9769		1119.96	-124.608
924.925	-50.671		1124.97	-128.715
929.93	-52.3933		1129.94	-132.89
934.94	-54.1981		1134.95	-137.28
939.946	-56.0859		1139.96	-141.768
944.918	-58.0038		1144.96	-146.388
949.919	-60.0215		1149.96	-151.15
954.936	-62.1186		1154.94	-155.989
959.943	-64.346		1159.95	-160.979
964.912	-66.6593		1164.96	-166.119
969.925	-69.1146		1169.96	-171.375
974.931	-71.612		1174.98	-176.788
979.941	-74.3156		1179.95	-182.262
984.941	-77.1431		1184.95	-187.883
989.922	-80.0631		1189.96	-193.653
994.927	-83.1807		1194.97	-199.525
999.937	-86.4277		1199.94	-205.457
1004.95	-89.8734		1204.94	-211.552
1009.95	-93.4681		1209.96	-217.809
1014.92	-97.1766		1214.96	-224.198
1019.92	-101.183		1219.97	-230.728
1024.94	-105.364		1224.94	-237.332
1029.94	-109.755		1229.95	-244.085
1034.95	-114.322		1234.96	-250.938
1039.92	-119.148		1239.97	-257.987
1044.93	-124.146		1244.98	-265.206
1049.94	-129.379		1249.95	-272.485
1054.95	-134.803		1254.96	-279.96
1059.92	-140.36		1259.96	-287.584
1064.93	-146.208
1069.94	-152.357
1074.94	-158.696
1079.95	-165.309
1084.92	-172.139
1089.93	-179.208
1094.93	-186.509

## Sheet: Figure 4
Figure 4b-d
Thickness (µm)	Ratio (%)	JSC (mA/cm2)	VOC (V)	FF (%)	η (%)
180	0.03	42.3923	0.74397	82.8692	26.1357
160	0.03	42.2182	0.74599	83.1051	26.1735
145	0.03	42.0659	0.74772	83.4421	26.2456
130	0.03	41.8894	0.7497	83.6394	26.2667
115	0.03	41.6819	0.75157	83.8429	26.2652
100	0.03	41.433	0.75366	84.0693	26.2519
85	0.03	41.1274	0.75616	84.3226	26.2235
70	0.03	40.7402	0.75925	84.5026	26.1382
60	0.03	40.4166	0.76139	84.5963	26.0326
50	0.03	40.0159	0.76377	84.7465	25.901
40	0.03	39.4983	0.76673	84.8216	25.6879
30	0.03	38.781	0.77049	84.7281	25.317
22	0.03	37.9268	0.77382	84.4861	24.7956
15	0.03	36.7166	0.77794	83.8834	23.96
180	0.05	42.4078	0.74369	82.8297	26.1231
160	0.05	42.2408	0.74559	83.0366	26.1517
145	0.05	42.0947	0.74719	83.3608	26.2194
130	0.05	41.9255	0.74901	83.5519	26.2376
115	0.05	41.7263	0.75086	83.731	26.2336
100	0.05	41.4876	0.75276	83.9024	26.2028
85	0.05	41.1946	0.75498	84.1283	26.1649
70	0.05	40.8234	0.75767	84.303	26.0754
60	0.05	40.5132	0.75982	84.3557	25.9671
50	0.05	40.129	0.76187	84.3916	25.8012
40	0.05	39.6329	0.76433	84.3892	25.5635
30	0.05	38.9455	0.76745	84.2344	25.1766
22	0.05	38.1269	0.77062	83.8345	24.6318
15	0.05	36.9673	0.77387	83.0324	23.7538
180	0.1	42.4404	0.74303	82.7418	26.0922
160	0.1	42.2913	0.74462	82.9248	26.114
145	0.1	42.1607	0.74595	83.1636	26.1547
130	0.1	42.0093	0.74742	83.3348	26.166
115	0.1	41.8313	0.74907	83.4734	26.1561
100	0.1	41.6178	0.75074	83.6021	26.1208
85	0.1	41.3558	0.75243	83.7045	26.0465
70	0.1	41.024	0.75439	83.765	25.9236
60	0.1	40.7468	0.75591	83.7937	25.8091
50	0.1	40.4035	0.75765	83.7463	25.6362
40	0.1	39.9604	0.75972	83.5798	25.3737
30	0.1	39.3465	0.76182	83.2245	24.9465
22	0.1	38.6159	0.76395	82.5936	24.3657
15	0.1	37.5815	0.76658	81.3881	23.4471
180	0.15	42.4627	0.7424	82.6737	26.0622
160	0.15	42.3312	0.74372	82.8308	26.0773
145	0.15	42.2159	0.7448	83.0205	26.1037
130	0.15	42.0822	0.74599	83.1301	26.0968
115	0.15	41.9249	0.74729	83.2485	26.0817
100	0.15	41.7362	0.74873	83.3392	26.0428
85	0.15	41.5046	0.75028	83.3867	25.9666
70	0.15	41.2114	0.75174	83.4025	25.8382
60	0.15	40.9665	0.75284	83.3535	25.7072
50	0.15	40.6634	0.75408	83.2312	25.5216
40	0.15	40.2723	0.75553	82.9899	25.2511
30	0.15	39.7308	0.75729	82.5063	24.8242
22	0.15	39.0869	0.75912	81.7398	24.2535
15	0.15	38.1762	0.76112	80.3847	23.357
180	0.2	42.474	0.74179	82.6294	26.0338
160	0.2	42.3602	0.74287	82.7603	26.043
145	0.2	42.2601	0.74373	82.9375	26.0675
130	0.2	42.1438	0.74467	83.0061	26.0501
115	0.2	42.0067	0.74569	83.0509	26.0147
100	0.2	41.8424	0.74679	83.1151	25.9714
85	0.2	41.6407	0.748	83.1372	25.8951
70	0.2	41.3854	0.74936	83.0951	25.77
60	0.2	41.1723	0.75029	83.0105	25.643
50	0.2	40.9088	0.75118	82.8625	25.4637
40	0.2	40.5689	0.75221	82.5861	25.2021
30	0.2	40.0989	0.75344	82.0448	24.7874
22	0.2	39.5407	0.75471	81.2015	24.2319
15	0.2	38.7526	0.75628	79.8623	23.406
180	0.25	42.4737	0.7412	82.6114	26.0073
160	0.25	42.3775	0.74206	82.7167	26.0115
145	0.25	42.2924	0.74273	82.8819	26.0349
130	0.25	42.1932	0.74346	82.9366	26.0163
115	0.25	42.0763	0.74423	82.9706	25.9818
100	0.25	41.9359	0.74506	82.9847	25.9283
85	0.25	41.7637	0.74595	82.9585	25.8447
70	0.25	41.5458	0.74693	82.8786	25.7188
60	0.25	41.3641	0.74765	82.7711	25.5976
50	0.25	41.1396	0.74843	82.593	25.4305
40	0.25	40.8504	0.74932	82.3017	25.1924
30	0.25	40.451	0.75029	81.7838	24.8214
22	0.25	39.9777	0.75115	81.0169	24.3288
15	0.25	39.3109	0.75221	79.6681	23.5579
180	0.3	42.4605	0.74063	82.625	25.9836
160	0.3	42.3819	0.74128	82.7061	25.9838
145	0.3	42.3118	0.74179	82.8602	26.007
130	0.3	42.2298	0.74233	82.903	25.9888
115	0.3	42.1327	0.74289	82.9275	25.9564
100	0.3	42.0161	0.74349	82.9359	25.908
85	0.3	41.8729	0.74413	82.9086	25.8332
70	0.3	41.692	0.74481	82.8336	25.7219
60	0.3	41.5413	0.7453	82.7327	25.6147
50	0.3	41.3553	0.74583	82.5685	25.4674
40	0.3	41.1161	0.74642	82.2993	25.2575
30	0.3	40.7866	0.7471	81.8129	24.9299
22	0.3	40.3973	0.74779	81.0856	24.4948
15	0.3	39.8508	0.7486	79.9042	23.8373
180	0.35	42.4332	0.74008	82.6769	25.9639
160	0.35	42.3725	0.74054	82.7357	25.9614
145	0.35	42.3176	0.7409	82.8799	25.9855
130	0.35	42.2528	0.74127	82.9122	25.9688
115	0.35	42.1756	0.74166	82.9302	25.9405
100	0.35	42.0827	0.74206	82.9375	25.8997
85	0.35	41.9684	0.74249	82.915	25.8371
70	0.35	41.8241	0.74293	82.8552	25.7451
60	0.35	41.704	0.74325	82.7726	25.6565
50	0.35	41.556	0.74358	82.6374	25.5352
40	0.35	41.3663	0.74394	82.4164	25.363
30	0.35	41.1059	0.74436	82.0143	25.0944
22	0.35	40.7997	0.74476	81.4155	24.7388
15	0.35	40.3723	0.74522	80.5188	24.225
180	0.4	42.3862	0.73943	82.7968	25.9499
160	0.4	42.3445	0.73979	82.8263	25.9463
145	0.4	42.3054	0.74006	82.9571	25.9726
130	0.4	42.2584	0.74028	82.9805	25.959
115	0.4	42.2019	0.74052	82.994	25.9367
100	0.4	42.1331	0.74076	83.0035	25.9058
85	0.4	42.0481	0.74101	82.9926	25.8587
70	0.4	41.9404	0.74126	82.9591	25.791
60	0.4	41.8508	0.74144	82.9075	25.726
50	0.4	41.7407	0.74162	82.8196	25.6376
40	0.4	41.5999	0.74182	82.6749	25.5131
30	0.4	41.4079	0.74203	82.4051	25.3197
22	0.4	41.1838	0.74223	82.0116	25.069
15	0.4	40.8744	0.74243	81.4417	24.7146

## Sheet: Figure S7
FBC
ATS						TSRR
Thickness (µm)	JSC (mA/cm2)	VOC (V)	FF (%)	η (%)		Thickness (µm)	JSC (mA/cm2)	VOC (V)	FF (%)	η (%)
250	42.8358	0.73822	82.2029	25.9945		249.9	42.8295	0.73824	81.9907	25.9243
230	42.7233	0.74001	82.4655	26.072		230	42.7285	0.73983	82.2073	25.9871
200	42.5252	0.74245	82.8799	26.1676		200	42.55	0.74202	82.8082	26.1449
180	42.3677	0.74437	83.1271	26.2161		180	42.4078	0.74369	82.8318	26.1238
160	42.183	0.74661	83.4612	26.2854		160	42.2408	0.74559	83.0386	26.1524
145	42.0213	0.74856	83.6882	26.3244		145	42.0947	0.74719	83.3628	26.22
130	41.8341	0.75064	83.8995	26.3463		130	41.9255	0.74901	83.5539	26.2383
115	41.6138	0.7527	84.1539	26.3591		115	41.7264	0.75086	83.7327	26.2342
100	41.3496	0.75515	84.4643	26.3742		100	41.4877	0.75276	83.9041	26.2034
85	41.0252	0.75817	84.7071	26.3475		85	41.1946	0.75498	84.1301	26.1655
70	40.6141	0.7616	84.9914	26.2893		70	40.8234	0.75767	84.3044	26.0759
60	40.2704	0.76415	85.2303	26.2276		60	40.5132	0.75982	84.3573	25.9676
50	39.8446	0.76735	85.3962	26.1098		50	40.129	0.76187	84.3929	25.8017
40	39.2947	0.77125	85.599	25.9416		40	39.633	0.76433	84.3911	25.5642
30	38.5322	0.77592	85.8119	25.6558		30	38.9455	0.76745	84.2363	25.1773
22	37.6241	0.78119	85.8957	25.2459		22	38.1269	0.77062	83.8365	24.6324
15	36.3374	0.78722	85.9467	24.5856		15	36.9673	0.77387	83.0346	23.7544

## Sheet: Figure S8
IBC
ATS						TSRR
Thickness (µm)	JSC (mA/cm2)	VOC (V)	FF (%)	η (%)		Thickness (µm)	JSC (mA/cm2)	VOC (V)	FF (%)	η (%)
249.9	42.5168	0.73793	83.9552	26.3405		249.9	42.5079	0.73792	83.953	26.3341
230	42.4325	0.73981	84.0641	26.3895		230	42.4303	0.73961	84.0504	26.3765
200	42.2736	0.74223	84.4288	26.491		200	42.2845	0.74179	84.3587	26.4603
180	42.1407	0.74413	84.6406	26.5417		180	42.1641	0.74342	84.5536	26.5039
160	41.9793	0.74639	84.8107	26.5739		160	42.015	0.74531	84.7155	26.5281
145	41.8343	0.74842	84.9867	26.609		145	41.8843	0.74696	84.8112	26.5338
130	41.663	0.75057	85.1741	26.6347		130	41.7279	0.74885	84.9696	26.5511
115	41.4581	0.75256	85.3771	26.6374		115	41.5394	0.75073	85.1266	26.5468
100	41.2088	0.755	85.5388	26.6135		100	41.3133	0.75255	85.2871	26.516
85	40.8986	0.7581	85.7775	26.5956		85	41.0285	0.75473	85.3981	26.4439
70	40.5014	0.76155	85.9792	26.5194		70	40.665	0.75743	85.52	26.3407
60	40.1668	0.76406	86.0953	26.4226		60	40.357	0.75963	85.5707	26.2328
50	39.7501	0.76732	86.2829	26.317		50	39.973	0.76162	85.621	26.0666
40	39.2092	0.77126	86.3955	26.1264		40	39.4753	0.76395	85.5919	25.812
30	38.456	0.77591	86.5019	25.8106		30	38.7792	0.76696	85.3969	25.3988
22	37.5554	0.78125	86.5401	25.391		22	37.9402	0.77012	85.0016	24.8363
15	36.275	0.78733	86.4213	24.6823		15	36.7353	0.77299	84.3151	23.9423
